# Supplementary material for: Metabolomics Analysis Reveals Metabolites and Metabolic Pathways Involved in the Growth and Quality of Water Dropwort [Oenanthe javanica (Blume) DC.] under Nutrient Solution Culture
Source: Plants (Basel). 2023 Mar 27;12(7):1459. doi: 10.3390/plants12071459 (PMC10097307; doi:10.3390/plants12071459)
Supplement: Supplementary file 1 [file plants-12-01459-s001.zip]

Archive with 1 entries (1 files):
- plants-2178840-supplementary.pdf
